# Supplementary material for: 68Ga-Labeling: Laying the Foundation for an Anti-Radiolytic Formulation for NOTA-sdAb PET Tracers
Source: Pharmaceuticals (Basel). 2021 May 10;14(5):448. doi: 10.3390/ph14050448 (PMC8151064; doi:10.3390/ph14050448)
Supplement: Supplementary file 1 [file pharmaceuticals-14-00448-s001.zip]

Archive with 1 entries (1 files):
- pharmaceuticals-1193210-supplementary.pdf
